# Supplementary material for: Glnk Mediates Carbapenem Resistance Through the NtrB/NtrC-OprD Regulatory Pathway in Pseudomonas aeruginosa
Source: Pathogens. 2026 Mar 6;15(3):289. doi: 10.3390/pathogens15030289 (PMC13029640; doi:10.3390/pathogens15030289)
Supplement: Supplementary file 1 [file pathogens-15-00289-s001.zip]

Archive with 4 entries (4 files):
- Figure 3B.tif
- Figure 3C.tif
- Original figures.pptx
- pathogens-4171411-supplementary.pdf
